# Supplementary material for: The Scion/Rootstock Genotypes and Habitats Affect Arbuscular Mycorrhizal Fungal Community in Citrus
Source: Front Microbiol. 2015 Dec 1;6:1372. doi: 10.3389/fmicb.2015.01372 (PMC4664953; doi:10.3389/fmicb.2015.01372)
Supplement: Supplementary file 1 [file Table1.XLSX]

## Sheet: Sheet1
Table S1 The distribution, replicated plots numbers and description of the root samples used in this study.
Name	Numbers	Description
Wuhan (Huazhong Agricultural University)
WC	3	Seedlings of Citrange
WP	3	Seedlings of Poncirus
WIS	3	Seedlings of allotetraploid originated from cell fusion of India lime and Sunki orange
WPR	3	Seedlings of hybrid originated from hybridization between Poncirus and Red tangerine
WPH	3	Grafted citrus trees derived from scion of Washington Navel Orange and rootstock of Poncirus
WPM	3	Grafted citrus trees derived from scion of Mandarin and rootstock of Poncirus
WPB	3	Grafted citrus trees derived from scion of HB pummelo and rootstock of Poncirus
Xunwu town
XPN	3	Grafted citrus trees derived from scion of Newhall sweet orange and rootstock of Poncirus
XPM/XPMH	3/3	Grafted citrus trees derived from scion of Mandarin and rootstock of Poncirus; H means HLB infected samples
Xinfeng town
FPN/FRN	5/6	Grafted citrus trees derived from two rootstocks, Poncirus and Red tangerine, that were approach-grafted to the single scion (Newhall sweet orange)
Yiling city
YCP	3	Grafted citrus trees derived from scion of Ponkan and rootstock of Citrange
YPP	4	Grafted citrus trees derived from scion of Ponkan and rootstock of Poncirus
YPM	5	Grafted citrus trees derived from scion of Mandarin and rootstock of Poncirus
Hanzhong city
HPN/HPNS	3/3	Grafted citrus trees derived from scion of Newhall sweet orange and rootstock of Poncirus,
		HPN and HPNS were respectively sampled from two adjacent orchards.
HQN	3	Grafted citrus trees derived from scion of Newhall sweet orange and rootstock of Zhique
		HQN was sampled from the same orchard of HPN
Danjiangkou city
DPM	3	Grafted citrus trees derived from scion of Mandarin and rootstock of Poncirus
Shaoyang city
SPM	3	Grafted citrus trees derived from scion of Mandarin and rootstock of Poncirus
Chengdu city
CJM	3	Grafted citrus trees derived from scion of Mandarin and rootstock of Yuzu
CPM	3	Grafted citrus trees derived from scion of Mandarin and rootstock of Poncirus
CRM	3	Grafted citrus trees derived from scion of Mandarin and rootstock of Red tangerine
