# Supplementary material for: The Scion/Rootstock Genotypes and Habitats Affect Arbuscular Mycorrhizal Fungal Community in Citrus
Source: Front Microbiol. 2015 Dec 1;6:1372. doi: 10.3389/fmicb.2015.01372 (PMC4664953; doi:10.3389/fmicb.2015.01372)
Supplement: Supplementary file 2 [file Table2.XLSX]

## Sheet: Sheet1
Table S2 The total reads and generated OTUs of all the samples grouped by phyla of fungi through blasting against the SILVA database.
Phylum	Reads	OTUs
Glomeromycota	610942 (82.16%)	1028 (29.59%)
Ascomycota	1667 (0.22%)	78 (2.25%)
Basidiomycota	90671 (12.19%)	344 (9.90%)
Blastocladiomycota	66 (0.01%)	5 (0.14%)
Chytridiomycota	953 (0.13%)	91 (2.62%)
Entomophthoromycota	4 (0.00%)	1 (0.03%)
Unclassified/other	39327 (5.29%)	1927 (55.47%)
