# Supplementary material for: The Scion/Rootstock Genotypes and Habitats Affect Arbuscular Mycorrhizal Fungal Community in Citrus
Source: Front Microbiol. 2015 Dec 1;6:1372. doi: 10.3389/fmicb.2015.01372 (PMC4664953; doi:10.3389/fmicb.2015.01372)
Supplement: Supplementary file 3 [file Table3.XLSX]

## Sheet: Sheet1
Table S3 Identification and classification of arbuscular mycorrhizal fungi (AMF) from citrus roots. AMF sequences were divided into virtual taxa through blasting against the MAARJAM database
Family	Number	Species	Reads	VT
Glomeraceae	1	Glomus.sp._VTX00213	73777	30
(66 of 75 VT, corresponding to 526,478 effective reads, accounting for 99.83% of the total (527,394) effective reads assigned to the MAARJAM database)	2	Glomus.NF13_VTX00419	65008	23
	3	Glomus.MO-G17_VTX00114	37932	14
	4	Glomus.VeGlo18_VTX00342	31458	9
	5	Glomus.Liu2012b.Phylo-3_VTX00393	30548	14
	6	Glomus.Wirsel.OTU16_VTX00156	25641	18
	7	Glomus.sp._VTX00304	22420	13
	8	Glomus.ORVIN.GLO3D_VTX00310	19752	7
	9	Glomus.Glo8_VTX00175	17563	20
	10	Glomus.Glo-F_VTX00167	17354	16
	11	Glomus.JP3_VTX00128	13971	15
	12	Glomus.MO-G8_VTX00130	12942	13
	13	Glomus.MO-G44_VTX00410	11279	6
	14	Glomus.NF05_VTX00322	10915	14
	15	Glomus.sp._VTX00253	9660	6
	16	Glomus.sp._VTX00093	9322	12
	17	Glomus.Afrothismia.foertheriana.symbiont_VTX00111	9320	27
	18	Glomus.MO-G23_VTX00222	8170	27
	19	Glomus.sp._VTX00345	7720	11
	20	Glomus.Yamato08.A1_VTX00100	6562	20
	21	Glomus.ORVIN.GLO3E_VTX00309	6543	11
	22	Glomus.sp._VTX00301	5878	13
	23	Glomus.viscosum_VTX00063	5857	6
	24	Glomus.Wirsel.OTU12_VTX00188	5246	3
	25	Glomus.acnaGlo2_VTX00155	4755	10
	26	Glomus.MO-G59_VTX00384	4630	5
	27	Glomus.Glo7_VTX00214	4014	13
	28	Glomus.MO-G50_VTX00370	3833	3
	29	Glomus.MO-G7_VTX00199	3786	6
	30	Glomus.MO-G22_VTX00125	3662	11
	31	Glomus.PF19_VTX00293	3449	13
	32	Glomus.GlAb6.5_VTX00258	3371	4
	33	Glomus.MO-G38_VTX00397	3253	8
	34	Glomus.Glo3b_VTX00069	2949	3
	35	Glomus.Glo-C_VTX00323	2916	8
	36	Glomus.Glo20_VTX00122	2577	6
	37	Glomus_sp._C/3-10 VTX00098	2400	8
	38	Glomus.Glo38_VTX00209	2080	1
	39	Glomus.JP5_VTX00148	2070	4
	40	Glomus.MO-G13_VTX00115	1559	7
	41	Glomus.Ligrone07-sp_VTX00186	1398	10
	42	Glomus.Kottke08-11_VTX00217	1192	1
	43	Glomus.Wirsel.OTU6_VTX00202	888	8
	44	Glomus.Alguacil09b.Glo.G14_VTX00387	815	4
	45	Glomus.Glo2_VTX00096	754	4
	46	Glomus.Wirsel.OTU13_VTX00140	731	1
	47	Glomus.NF23_VTX00326	722	5
	48	Glomus.sp._VTX00420	625	3
	49	Glomus.PF9_VTX00154	609	4
	50	Glomus.proliferum_VTX00099	481	2
	51	Glomus.MO-G5_VTX00219	448	6
	52	Glomus.MO-G4_VTX00166	361	3
	53	Glomus.Glo.G7_VTX00334	313	1
	54	Glomus.sp._VTX00329	291	2
	55	Glomus.sp._VTX00412	199	2
	56	Glomus.MO-G57_VTX00361	185	4
	57	Glomus.MO-G56_VTX00399	94	1
	58	Glomus.manihotis_VTX00090	80	1
	59	Glomus.GlAb4.2_VTX00290	50	1
	60	Glomus.Glo37_VTX00206	29	2
	61	Glomus.mosseae_VTX00067	27	1
	62	Glomus.Yamato09.A1_VTX00092	17	1
	63	Glomus.Glo-A_VTX00295	13	2
	64	Glomus.clarum_VTX00264	8	1
	65	Glomus.Glo-E_VTX00319	4	1
	66	Glomus.MO-G16_VTX00072	2	1
Paraglomeraceae (2VT, 384 effective reads, 0.07%)	67	Paraglomus.brasilianum_VTX00239	353	2
	68	Paraglomus.laccatum_VTX00281	31	2
Diversisporaceae (1VT, 2 effective reads, 0.00%)	69	Diversispora.epigaea_VTX00061	2	1
Acaulosporaceae (3VT, 11 effective reads, 0.00%)	70	Acaulospora.Franke.B_VTX00227	6	1
	71	Acaulospora.MO-A5_VTX00026	3	1
	72	Acaulospora_sp. VTX00028	2	1
Claroideoglomeraceae (2VT, 200 effective reads, 0.04%)	73	Claroideoglomus.lamellosum_VTX00193	126	5
	74	Claroideoglomus.ORVIN.GLO4_VTX00278	74	2
Gigasporaceae (1VT, 319 effective reads, 0.06%)	75	Gigaspora.decipiens_VTX00039	319	3
