# Supplementary material for: The Scion/Rootstock Genotypes and Habitats Affect Arbuscular Mycorrhizal Fungal Community in Citrus
Source: Front Microbiol. 2015 Dec 1;6:1372. doi: 10.3389/fmicb.2015.01372 (PMC4664953; doi:10.3389/fmicb.2015.01372)
Supplement: Supplementary file 4 [file Table4.XLSX]

## Sheet: Sheet1
Table S4 Basic information about the eight habitats from which citrus root samples were collected.
	Danjiangkou	Wuhan	Yiling	Shaoyang	Xunwu	Xinfeng	Hanzhong	Chengdu
Longitude and latitude	32°33'49.92"N 111°10'50.92"E	30°34'39.81"N 114°18'15.12"E	30°58'35.55"N 111°17'53.96"E	27°14'2.08"N 111°26'58.00"E	24°54'6.53"N 115°39'14.30"E	25°16'57.63"N 114°58'14.13"E	33°4'37.52"N 107°2'4.19" E	30°40'34.47"N 104° 3'32.30"E
Altitude	618 meters	110 meters	531 meters	224 meters	378 meters	297 meters	1225 meters	505 meters
Climate	Subtropical monsoon climate	Subtropical monsoon climate	Subtropical monsoon climate	Subtropical monsoon climate	Subtropical monsoon climate	Subtropical monsoon climate	Subtropical monsoon climate	Subtropical monsoon climate
Soil Type	Yellow-brown soil	Yellow soil	Yellow soil	Red-yellow soil	Red soil	Purple soil	Yellow-cinnamon soils	Purple soil
Soil organic matter content	0.018	0.01	0.029	0.022	0.025	0.01	0.017	0.015
Soil PH	5.7	5.9	4.8	5.21	4.7	6.4	7.5	7.3
