# Supplementary material for: The Scion/Rootstock Genotypes and Habitats Affect Arbuscular Mycorrhizal Fungal Community in Citrus
Source: Front Microbiol. 2015 Dec 1;6:1372. doi: 10.3389/fmicb.2015.01372 (PMC4664953; doi:10.3389/fmicb.2015.01372)
Supplement: Supplementary file 5 [file Table5.XLSX]

## Sheet: Sheet1
Table S5 AMF community matrix at species level
Taxon	CJM.1	CJM.2	CJM.3	CPM.1	CPM.2	CPM.3	CRM.1	CRM.2	CRM.3	DPM.1	DPM.2	DPM.3	FPN.1	FPN.2	FPN.3	FPN.4	FPN.5	FRN.1	FRN.2	FRN.3	FRN.4	FRN.5	FRN.6	HPN.1	HPN.2	HPN.3	HPNS.1	HPNS.2	HPNS.3	HQN.1	HQN.2	HQN.3	SPM.1	SPM.2	SPM.3	WC.1	WC.2	WC.3	WIS.1	WIS.2	WIS.3	WP.1	WP.2	WP.3	WPB.1	WPB.2	WPB.3	WPH.1	WPH.2
Fungi;Glomeromycota;Glomeromycetes;Diversisporales;Acaulosporaceae;Acaulospora;Acaulospora.Franke.B_VTX00227	0	0	0	0	0	0	0	0	0	0	0	0	0	0	0	0	0	0	0	0	0	0	0	0	0	0	0	0	0	0	0	0	0	0	0	0	0	0	0	0	0	0	0	0	0	0	0	0	0
Fungi;Glomeromycota;Glomeromycetes;Diversisporales;Acaulosporaceae;Acaulospora;Acaulospora.MO-A5_VTX00026	0	0	0	0	0	0	0	0	0	0	0	0	0	0	0	0	0	0	0	0	0	0	0	0	0	0	0	0	0	0	0	0	0	0	0	0	0	0	0	0	0	0	0	0	0	0	0	0	0
Fungi;Glomeromycota;Glomeromycetes;Diversisporales;Acaulosporaceae;Acaulospora;Acaulospora_sp._VTX00028	0	0	0	0	0	0	0	0	0	0	0	0	0	0	0	0	0	0	0	0	0	0	0	0	0	0	0	0	0	0	0	0	0	0	0	0	0	0	0	0	0	0	0	0	0	0	0	0	0
Fungi;Glomeromycota;Glomeromycetes;Diversisporales;Diversisporaceae;Diversispora;Diversispora.epigaea_VTX00061	0	0	0	0	0	0	0	0	0	0	0	0	0	0	0	0	0	2	0	0	0	0	0	0	0	0	0	0	0	0	0	0	0	0	0	0	0	0	0	0	0	0	0	0	0	0	0	0	0
Fungi;Glomeromycota;Glomeromycetes;Diversisporales;Diversisporaceae;Diversispora;Diversispora.sp._VTX00040	0	0	0	0	0	0	0	0	0	0	0	0	0	0	0	0	0	0	0	0	0	0	0	0	0	0	0	0	0	0	0	0	0	0	0	0	0	0	0	0	0	0	0	0	0	0	0	0	0
Fungi;Glomeromycota;Glomeromycetes;Diversisporales;Gigasporaceae;Gigaspora;Gigaspora.decipiens_VTX00039	0	0	0	0	0	0	0	0	0	0	0	0	0	0	0	0	0	0	0	0	0	0	0	0	0	0	0	0	0	0	0	0	0	0	0	0	1	0	0	0	0	42	73	0	1	0	22	29	22
Fungi;Glomeromycota;Glomeromycetes;Glomerales;Claroideoglomeraceae;Claroideoglomus;Claroideoglomus.ORVIN.GLO4_VTX00278	0	0	0	0	0	0	0	0	0	0	0	0	0	0	0	0	0	0	0	0	0	0	0	0	0	0	0	0	0	0	0	0	6	0	0	0	0	0	0	0	0	1	5	27	0	0	0	1	0
Fungi;Glomeromycota;Glomeromycetes;Glomerales;Claroideoglomeraceae;Claroideoglomus;Claroideoglomus.lamellosum_VTX00193	0	2	0	1	0	0	0	0	0	0	0	0	0	0	0	0	0	0	0	0	0	0	0	0	0	0	0	0	0	0	0	0	0	0	0	0	2	2	13	45	51	0	0	0	0	0	7	0	0
Fungi;Glomeromycota;Glomeromycetes;Glomerales;Glomeraceae;Glomus;Glomus.Afrothismia.foertheriana.symbiont_VTX00111	92	5	19	0	0	0	2	6	12	0	0	0	118	526	695	34	288	0	795	727	777	16	441	0	0	0	0	0	1	23	21	22	0	0	0	3	4	8	2	2	5	45	1557	0	358	200	35	62	1
Fungi;Glomeromycota;Glomeromycetes;Glomerales;Glomeraceae;Glomus;Glomus.Alguacil09b.Glo.G14_VTX00387	12	0	31	0	0	0	0	4	1	0	0	0	0	0	0	0	0	0	0	0	0	0	0	0	0	14	0	0	0	0	0	0	0	0	1	3	0	1	0	0	0	0	3	0	273	24	7	7	0
Fungi;Glomeromycota;Glomeromycetes;Glomerales;Glomeraceae;Glomus;Glomus.GlAb4.2_VTX00290	0	0	0	0	0	0	0	0	0	0	0	0	0	0	0	0	0	0	0	0	0	0	0	0	0	0	0	0	0	0	0	0	0	0	0	0	0	0	0	0	0	3	0	0	0	0	0	0	0
Fungi;Glomeromycota;Glomeromycetes;Glomerales;Glomeraceae;Glomus;Glomus.GlAb6.5_VTX00258	0	0	0	0	0	0	0	0	0	0	0	0	0	0	0	0	0	0	0	0	0	0	0	0	0	0	0	0	0	0	0	0	0	0	0	0	0	0	11	2	1	829	375	1488	0	0	0	0	0
Fungi;Glomeromycota;Glomeromycetes;Glomerales;Glomeraceae;Glomus;Glomus.GlAd1.2_VTX00288	0	0	0	0	0	0	0	0	0	0	0	0	0	0	0	0	0	0	0	0	0	0	0	0	0	0	0	0	0	0	0	0	0	0	0	0	0	0	0	0	0	0	0	0	0	0	0	0	0
Fungi;Glomeromycota;Glomeromycetes;Glomerales;Glomeraceae;Glomus;Glomus.Glo-A_VTX00295	0	0	0	0	0	0	0	1	0	0	0	0	0	0	0	0	0	0	0	0	0	0	0	0	0	0	0	0	0	0	0	0	0	0	0	0	0	0	0	0	0	0	0	0	1	1	0	1	0
Fungi;Glomeromycota;Glomeromycetes;Glomerales;Glomeraceae;Glomus;Glomus.Glo-C_VTX00323	92	9	26	24	27	36	13	27	16	4	4	0	221	348	0	19	1	0	419	3	141	0	0	68	76	3	60	124	91	17	141	181	17	69	69	0	0	0	14	2	0	0	0	0	40	39	24	44	15
Fungi;Glomeromycota;Glomeromycetes;Glomerales;Glomeraceae;Glomus;Glomus.Glo-E_VTX00319	0	0	0	0	0	0	0	0	0	0	0	0	0	0	0	0	0	0	0	0	0	0	0	0	0	0	0	0	0	1	0	3	0	0	0	0	0	0	0	0	0	0	0	0	0	0	0	0	0
Fungi;Glomeromycota;Glomeromycetes;Glomerales;Glomeraceae;Glomus;Glomus.Glo-F_VTX00167	0	0	0	0	0	0	17	0	0	0	0	0	0	0	0	0	0	0	0	0	0	0	0	0	0	0	0	0	0	0	0	0	0	0	0	0	0	0	0	0	0	0	0	0	0	1	0	0	0
Fungi;Glomeromycota;Glomeromycetes;Glomerales;Glomeraceae;Glomus;Glomus.Glo.G7_VTX00334	92	0	22	0	0	0	0	0	0	0	0	0	0	0	0	0	0	0	0	0	0	0	0	0	0	0	0	0	0	0	0	0	0	0	0	0	0	0	0	8	0	18	0	0	0	0	0	0	0
Fungi;Glomeromycota;Glomeromycetes;Glomerales;Glomeraceae;Glomus;Glomus.Glo20_VTX00122	0	0	0	0	0	0	0	0	0	0	0	0	0	0	0	0	0	0	0	0	0	0	0	0	0	0	0	0	0	0	0	0	0	0	0	0	0	0	0	0	0	0	0	0	0	0	0	0	0
Fungi;Glomeromycota;Glomeromycetes;Glomerales;Glomeraceae;Glomus;Glomus.Glo2_VTX00096	0	0	0	0	0	0	0	0	0	0	0	0	0	0	0	0	0	0	0	0	0	0	0	0	0	0	0	0	0	0	0	0	0	0	0	0	0	0	13	5	44	75	55	0	5	0	0	0	0
Fungi;Glomeromycota;Glomeromycetes;Glomerales;Glomeraceae;Glomus;Glomus.Glo37_VTX00206	7	1	20	0	0	0	0	0	0	0	0	0	0	0	0	0	0	0	0	0	0	0	0	0	0	0	0	0	0	0	0	0	0	0	0	0	0	0	0	1	0	0	0	0	0	0	0	0	0
Fungi;Glomeromycota;Glomeromycetes;Glomerales;Glomeraceae;Glomus;Glomus.Glo38_VTX00209	0	0	0	0	0	0	0	0	0	0	0	0	0	0	0	0	0	0	0	0	0	0	0	0	0	0	0	0	0	0	0	0	1	0	82	0	0	0	0	1	0	0	0	0	0	0	0	0	0
Fungi;Glomeromycota;Glomeromycetes;Glomerales;Glomeraceae;Glomus;Glomus.Glo3b_VTX00069	0	0	0	0	0	0	0	0	0	0	0	0	0	0	2	0	0	0	0	0	0	4	0	0	0	0	0	0	0	0	0	0	0	0	0	0	0	0	0	30	0	0	0	0	0	0	0	0	0
Fungi;Glomeromycota;Glomeromycetes;Glomerales;Glomeraceae;Glomus;Glomus.Glo7_VTX00214	27	119	333	582	320	214	114	253	428	1	5	0	33	59	0	1	2	0	94	12	24	0	0	102	114	149	126	27	27	7	31	25	10	8	1	0	0	12	18	13	5	0	0	0	7	58	31	81	22
Fungi;Glomeromycota;Glomeromycetes;Glomerales;Glomeraceae;Glomus;Glomus.Glo8_VTX00175	320	50	54	0	1	4	13	25	27	76	7	18	631	0	1181	250	15	923	7	877	62	119	0	1646	1557	470	1659	676	1178	2476	1337	424	0	0	5	0	0	1	98	145	69	1	0	0	0	0	16	339	2
Fungi;Glomeromycota;Glomeromycetes;Glomerales;Glomeraceae;Glomus;Glomus.JP3_VTX00128	1544	1398	842	0	94	233	534	1086	1939	0	20	84	12	0	20	1	0	6	0	17	0	1	0	11	4	355	19	4	7	350	10	207	0	0	1	1	0	0	819	1268	575	7	0	0	13	17	82	245	0
Fungi;Glomeromycota;Glomeromycetes;Glomerales;Glomeraceae;Glomus;Glomus.JP5_VTX00148	370	1184	0	33	29	0	0	157	6	0	0	0	0	0	0	0	0	0	0	0	0	0	0	2	0	0	0	0	0	13	0	0	0	0	0	0	0	0	0	0	0	0	0	0	0	0	0	0	0
Fungi;Glomeromycota;Glomeromycetes;Glomerales;Glomeraceae;Glomus;Glomus.Kottke08-11_VTX00217	0	0	0	0	0	0	0	0	0	0	0	0	0	0	0	0	0	0	0	0	0	0	0	0	0	0	0	0	0	0	0	0	0	0	0	12	0	0	0	0	0	0	18	40	0	0	41	3	0
Fungi;Glomeromycota;Glomeromycetes;Glomerales;Glomeraceae;Glomus;Glomus.LES25_VTX00324	0	0	0	0	0	0	0	0	0	0	0	0	0	0	0	0	0	0	0	0	0	0	0	0	0	0	0	0	0	0	0	0	0	0	0	0	0	0	0	0	0	0	0	0	0	0	0	0	0
Fungi;Glomeromycota;Glomeromycetes;Glomerales;Glomeraceae;Glomus;Glomus.Ligrone07-sp_VTX00186	0	0	0	0	0	0	0	0	0	0	0	0	0	0	0	0	0	0	0	0	0	0	0	0	0	0	0	0	0	0	0	0	0	0	0	0	0	0	0	0	0	0	0	0	0	0	0	0	0
Fungi;Glomeromycota;Glomeromycetes;Glomerales;Glomeraceae;Glomus;Glomus.Liu2012b.Phylo-3_VTX00393	1262	1624	742	1010	1005	5033	2729	473	372	1816	125	0	0	0	0	0	0	0	0	0	0	0	0	5092	1919	1256	1654	1276	2188	43	0	923	0	0	0	0	0	0	0	0	0	0	0	0	0	0	0	0	1
Fungi;Glomeromycota;Glomeromycetes;Glomerales;Glomeraceae;Glomus;Glomus.MO-G13_VTX00115	720	0	0	0	0	0	0	0	0	0	0	0	0	0	0	0	0	0	0	0	0	0	0	0	0	9	0	0	0	0	0	0	0	0	0	0	0	0	0	0	0	0	707	0	0	0	0	0	0
Fungi;Glomeromycota;Glomeromycetes;Glomerales;Glomeraceae;Glomus;Glomus.MO-G16_VTX00072	0	0	0	0	0	0	0	0	0	0	0	0	0	0	0	0	0	0	0	0	0	0	0	0	0	0	0	0	0	0	0	0	0	0	0	0	0	0	0	0	0	0	0	0	0	0	0	0	0
Fungi;Glomeromycota;Glomeromycetes;Glomerales;Glomeraceae;Glomus;Glomus.MO-G17_VTX00114	815	29	195	4	0	0	26	85	131	0	11	4	0	0	0	0	10	0	4	0	0	0	0	0	0	2	0	0	5	0	1	0	0	0	22	3521	885	2060	309	242	849	4	805	0	2866	1593	387	546	1
Fungi;Glomeromycota;Glomeromycetes;Glomerales;Glomeraceae;Glomus;Glomus.MO-G22_VTX00125	49	0	0	0	14	0	0	0	0	0	0	0	0	0	0	0	0	0	0	0	0	1	0	0	0	0	0	0	0	0	0	0	0	0	1126	0	0	0	0	0	0	0	65	0	0	0	0	0	0
Fungi;Glomeromycota;Glomeromycetes;Glomerales;Glomeraceae;Glomus;Glomus.MO-G23_VTX00222	152	0	0	1	69	0	0	0	0	0	0	0	0	0	0	0	0	0	0	3	0	0	0	0	0	1	0	0	0	0	0	0	0	0	1105	0	0	0	0	0	9	0	129	0	0	0	0	0	0
Fungi;Glomeromycota;Glomeromycetes;Glomerales;Glomeraceae;Glomus;Glomus.MO-G38_VTX00397	0	0	0	0	0	0	0	0	0	0	0	0	0	0	0	0	0	0	0	0	0	0	0	0	0	0	0	0	0	0	0	0	0	0	0	0	0	0	0	0	0	0	0	0	0	0	0	0	0
Fungi;Glomeromycota;Glomeromycetes;Glomerales;Glomeraceae;Glomus;Glomus.MO-G44_VTX00410	0	0	0	0	0	0	0	0	0	0	0	0	0	0	0	0	0	0	0	0	0	10	0	0	0	0	0	0	0	0	0	0	0	0	0	174	89	807	0	0	0	220	257	321	42	0	203	1	23
Fungi;Glomeromycota;Glomeromycetes;Glomerales;Glomeraceae;Glomus;Glomus.MO-G4_VTX00166	0	0	0	0	0	0	0	0	0	0	0	0	0	0	0	0	0	0	0	0	0	0	0	0	0	0	0	0	0	0	0	0	0	0	0	0	0	0	0	0	0	0	0	0	0	0	0	0	0
Fungi;Glomeromycota;Glomeromycetes;Glomerales;Glomeraceae;Glomus;Glomus.MO-G50_VTX00370	0	0	0	0	0	0	0	0	0	0	0	0	0	0	0	0	0	0	0	0	0	0	0	0	0	0	0	0	0	0	0	0	0	0	224	0	0	0	0	0	0	834	0	0	0	0	0	0	0
Fungi;Glomeromycota;Glomeromycetes;Glomerales;Glomeraceae;Glomus;Glomus.MO-G56_VTX00399	0	0	0	0	0	0	0	0	0	0	0	0	0	0	0	0	0	0	0	0	0	0	0	0	0	0	0	0	0	0	0	0	0	0	0	0	0	0	0	0	0	1	0	0	0	0	0	0	0
Fungi;Glomeromycota;Glomeromycetes;Glomerales;Glomeraceae;Glomus;Glomus.MO-G57_VTX00361	0	0	0	0	0	0	0	0	0	0	0	0	0	0	0	0	0	0	0	0	0	0	0	0	0	0	0	0	0	0	0	0	0	0	0	0	0	0	0	0	0	37	0	0	0	0	0	0	0
Fungi;Glomeromycota;Glomeromycetes;Glomerales;Glomeraceae;Glomus;Glomus.MO-G59_VTX00384	0	0	0	0	0	0	0	0	0	0	0	0	0	0	0	0	0	0	0	0	0	0	0	0	0	0	0	0	0	0	0	0	2	0	307	0	0	0	183	866	4	3	0	0	0	0	0	0	0
Fungi;Glomeromycota;Glomeromycetes;Glomerales;Glomeraceae;Glomus;Glomus.MO-G5_VTX00219	0	0	0	0	0	0	0	0	0	0	0	0	0	0	0	0	0	0	0	0	0	0	0	0	0	0	0	0	0	0	0	0	0	0	0	0	0	0	0	0	0	8	0	46	0	0	0	0	0
Fungi;Glomeromycota;Glomeromycetes;Glomerales;Glomeraceae;Glomus;Glomus.MO-G7_VTX00199	408	1315	0	33	29	0	0	181	3	0	0	0	0	0	0	0	0	0	0	0	0	0	0	30	0	2	0	0	0	187	0	2	0	0	0	0	0	0	0	0	0	0	0	0	0	0	0	0	0
Fungi;Glomeromycota;Glomeromycetes;Glomerales;Glomeraceae;Glomus;Glomus.MO-G8_VTX00130	508	457	304	0	25	23	194	221	580	43	0	3	258	2	504	48	9	524	13	389	14	13	0	528	1136	839	498	837	1872	641	1514	793	0	0	1	0	0	0	2	2	3	0	0	0	3	5	42	36	0
Fungi;Glomeromycota;Glomeromycetes;Glomerales;Glomeraceae;Glomus;Glomus.NF05_VTX00322	0	0	0	0	0	0	0	0	1	0	0	0	0	0	0	0	0	0	0	0	0	0	0	0	0	0	0	0	0	0	0	0	4	0	62	0	14	62	8	0	37	817	25	11	881	235	273	15	15
Fungi;Glomeromycota;Glomeromycetes;Glomerales;Glomeraceae;Glomus;Glomus.NF13_VTX00419	1285	20	129	0	2149	0	1169	1473	448	22	952	247	127	227	469	1130	126	63	0	1755	1631	778	0	0	0	1	1	65	68	0	0	5	0	0	8	2654	58	566	4553	4945	2837	15	0	0	2645	2102	2674	3863	1488
Fungi;Glomeromycota;Glomeromycetes;Glomerales;Glomeraceae;Glomus;Glomus.NF23_VTX00326	126	1	37	0	0	0	0	0	0	0	0	0	0	7	0	0	0	0	0	5	0	0	0	0	2	2	0	0	0	0	0	0	0	0	0	1	0	0	21	17	0	38	0	0	0	0	0	0	0
Fungi;Glomeromycota;Glomeromycetes;Glomerales;Glomeraceae;Glomus;Glomus.ORVIN.GLO3D_VTX00310	0	0	0	0	0	0	0	0	0	0	0	0	0	0	0	0	0	0	0	0	0	1	0	0	1	0	0	0	0	0	2	6	152	1205	1298	0	0	17	21	6	113	1339	2086	2755	0	4	0	382	6243
Fungi;Glomeromycota;Glomeromycetes;Glomerales;Glomeraceae;Glomus;Glomus.ORVIN.GLO3E_VTX00309	0	0	0	0	0	0	0	0	0	0	0	0	0	0	0	0	0	0	0	0	0	0	0	0	0	0	0	0	0	0	0	0	3	0	0	0	5247	400	0	0	0	0	0	0	0	0	549	0	0
Fungi;Glomeromycota;Glomeromycetes;Glomerales;Glomeraceae;Glomus;Glomus.PF19_VTX00293	37	58	201	88	20	156	114	108	91	0	0	0	206	466	411	79	84	92	221	46	40	1	0	5	8	24	22	0	115	221	90	314	0	0	0	0	0	0	1	0	0	0	0	0	16	45	17	40	0
Fungi;Glomeromycota;Glomeromycetes;Glomerales;Glomeraceae;Glomus;Glomus.PF9_VTX00154	0	0	0	0	0	0	0	0	0	0	0	10	0	0	0	0	0	0	0	0	0	0	0	0	0	0	0	0	0	0	0	0	0	0	0	40	9	16	0	0	0	234	0	0	0	0	0	0	0
Fungi;Glomeromycota;Glomeromycetes;Glomerales;Glomeraceae;Glomus;Glomus.VeGlo18_VTX00342	0	0	0	0	0	0	0	0	0	0	0	0	0	0	0	0	0	0	0	0	0	0	0	1	0	0	1	2	0	0	0	0	0	0	0	0	0	0	0	0	0	0	0	0	0	0	1	1	0
Fungi;Glomeromycota;Glomeromycetes;Glomerales;Glomeraceae;Glomus;Glomus.Wirsel.OTU12_VTX00188	183	253	189	168	158	900	438	59	82	338	59	0	0	0	0	0	0	0	0	0	0	0	0	790	314	254	302	268	326	9	1	154	0	0	0	0	0	0	0	0	0	0	0	0	1	0	0	0	0
Fungi;Glomeromycota;Glomeromycetes;Glomerales;Glomeraceae;Glomus;Glomus.Wirsel.OTU13_VTX00140	0	0	0	0	0	0	0	0	0	0	0	1	0	0	0	0	0	0	0	0	0	0	0	0	0	0	0	0	0	0	0	0	0	0	0	0	0	4	0	0	0	9	0	0	0	0	0	0	0
Fungi;Glomeromycota;Glomeromycetes;Glomerales;Glomeraceae;Glomus;Glomus.Wirsel.OTU14_VTX00137	1	0	0	0	0	0	0	0	0	0	0	0	0	0	0	0	0	0	0	0	0	0	0	0	0	0	0	0	0	0	0	0	0	0	0	0	0	0	0	0	0	0	0	0	0	0	0	0	0
Fungi;Glomeromycota;Glomeromycetes;Glomerales;Glomeraceae;Glomus;Glomus.Wirsel.OTU16_VTX00156	63	86	1	57	106	53	605	33	149	177	1172	153	88	1277	460	91	26	1418	686	2	580	9	6	687	2012	2467	2341	1144	1653	2130	1553	388	438	1329	0	0	0	0	8	163	3	0	0	0	0	0	0	2	3
Fungi;Glomeromycota;Glomeromycetes;Glomerales;Glomeraceae;Glomus;Glomus.Wirsel.OTU6_VTX00202	0	0	21	0	0	0	0	0	0	0	0	0	1	0	0	0	0	0	11	0	0	0	0	0	0	0	0	0	0	0	0	0	1	0	0	164	0	0	5	2	6	93	0	0	0	14	0	0	1
Fungi;Glomeromycota;Glomeromycetes;Glomerales;Glomeraceae;Glomus;Glomus.Yamato08.A1_VTX00100	2	0	0	0	0	0	0	0	0	0	0	0	0	0	3	0	0	8	103	0	2	31	0	26	0	25	0	32	51	1189	1282	1995	0	0	0	0	0	0	201	137	55	0	0	0	15	6	2	34	0
Fungi;Glomeromycota;Glomeromycetes;Glomerales;Glomeraceae;Glomus;Glomus.Yamato09.A1_VTX00092	0	0	0	0	0	0	0	0	0	0	0	0	0	0	0	0	0	0	0	1	0	0	0	0	0	0	0	0	0	0	0	0	0	0	0	0	0	0	0	0	0	0	0	0	0	0	0	0	0
Fungi;Glomeromycota;Glomeromycetes;Glomerales;Glomeraceae;Glomus;Glomus.acnaGlo2_VTX00155	10	9	4	0	45	39	0	0	0	1	4	36	0	0	0	0	0	0	0	0	0	0	0	0	0	0	0	0	0	0	0	0	28	3	11	261	244	1371	0	107	0	0	0	0	114	13	58	1003	12
Fungi;Glomeromycota;Glomeromycetes;Glomerales;Glomeraceae;Glomus;Glomus.clarum_VTX00264	0	0	0	0	0	0	0	0	0	0	0	0	0	0	0	0	0	0	0	0	0	0	0	0	0	0	0	0	0	0	0	0	0	0	0	0	0	0	0	0	0	0	0	5	0	0	0	0	0
Fungi;Glomeromycota;Glomeromycetes;Glomerales;Glomeraceae;Glomus;Glomus.manihotis_VTX00090	0	0	0	0	0	0	0	0	0	0	0	0	0	0	0	0	0	0	0	0	0	0	0	0	0	0	0	0	0	0	0	0	0	0	0	0	0	0	1	0	0	0	0	58	0	0	0	0	0
Fungi;Glomeromycota;Glomeromycetes;Glomerales;Glomeraceae;Glomus;Glomus.mosseae_VTX00067	0	0	0	0	0	10	0	0	0	0	0	4	0	0	0	0	0	0	0	0	0	0	0	0	0	0	0	0	0	0	0	0	0	0	0	0	0	11	0	0	0	0	0	0	0	0	0	0	0
Fungi;Glomeromycota;Glomeromycetes;Glomerales;Glomeraceae;Glomus;Glomus.proliferum_VTX00099	0	0	0	0	0	0	0	0	0	0	0	0	0	0	0	0	0	0	0	0	0	0	0	0	0	0	0	0	0	0	0	0	0	0	0	0	0	0	0	1	0	0	0	0	0	0	0	0	0
Fungi;Glomeromycota;Glomeromycetes;Glomerales;Glomeraceae;Glomus;Glomus.sp._VTX00093	0	0	0	0	0	0	0	0	0	0	0	0	0	0	0	0	0	0	0	0	0	0	0	0	0	0	0	0	0	0	0	1	3	0	15	28	16	11	2	0	20	22	131	292	425	69	359	49	27
Fungi;Glomeromycota;Glomeromycetes;Glomerales;Glomeraceae;Glomus;Glomus.sp._VTX00213	779	902	2640	6942	3534	3486	951	3240	3622	34	156	5	1657	2477	9	169	45	5	2807	187	892	1	0	1776	1702	1746	1574	820	867	773	1058	1027	131	823	503	0	3	298	895	1197	543	0	0	0	315	1600	1106	1235	305
Fungi;Glomeromycota;Glomeromycetes;Glomerales;Glomeraceae;Glomus;Glomus.sp._VTX00253	0	0	0	0	0	1	0	0	0	0	0	0	0	0	0	0	0	0	0	0	0	0	0	0	0	0	0	0	0	0	0	0	0	0	0	0	0	0	0	0	0	0	0	13	0	0	0	0	0
Fungi;Glomeromycota;Glomeromycetes;Glomerales;Glomeraceae;Glomus;Glomus.sp._VTX00301	15	10	0	7	29	6	137	6	24	31	318	25	20	299	81	17	0	300	132	0	119	2	0	182	396	619	552	285	328	524	383	109	88	368	0	1	0	0	0	38	0	0	0	0	0	0	0	0	0
Fungi;Glomeromycota;Glomeromycetes;Glomerales;Glomeraceae;Glomus;Glomus.sp._VTX00304	24	49	0	22	70	42	377	25	100	126	1407	96	49	1015	248	65	11	1270	592	1	369	6	2	759	1416	2518	1630	1196	1403	1460	1696	429	575	1963	0	0	0	0	5	120	2	1	0	0	0	0	0	0	0
Fungi;Glomeromycota;Glomeromycetes;Glomerales;Glomeraceae;Glomus;Glomus.sp._VTX00329	86	10	56	0	0	0	0	0	0	0	0	0	0	0	0	0	1	0	0	0	1	0	0	0	1	0	0	0	0	0	2	1	0	0	0	0	0	0	0	0	0	0	0	0	0	0	2	67	0
Fungi;Glomeromycota;Glomeromycetes;Glomerales;Glomeraceae;Glomus;Glomus.sp._VTX00345	0	7	60	0	0	80	0	0	0	0	0	0	0	69	40	0	0	5	38	0	6	32	0	30	0	23	0	39	33	1444	509	948	0	0	0	0	0	4	1067	303	1402	20	0	21	91	0	0	7	36
Fungi;Glomeromycota;Glomeromycetes;Glomerales;Glomeraceae;Glomus;Glomus.sp._VTX00412	0	1	0	0	0	0	0	0	0	0	0	0	0	0	0	0	0	0	0	0	0	0	0	0	0	0	0	0	0	0	0	0	0	0	0	0	0	0	0	196	0	0	0	0	0	0	0	0	0
Fungi;Glomeromycota;Glomeromycetes;Glomerales;Glomeraceae;Glomus;Glomus.sp._VTX00420	15	0	0	0	6	0	0	0	0	0	0	0	0	0	0	0	0	0	0	0	0	0	0	0	0	0	0	0	0	0	0	0	0	0	1	0	0	0	1	0	2	0	19	0	0	0	0	0	0
Fungi;Glomeromycota;Glomeromycetes;Glomerales;Glomeraceae;Glomus;Glomus.viscosum_VTX00063	22	22	5	43	9	112	72	86	90	117	43	2	424	867	749	271	103	475	296	500	257	23	66	0	0	0	4	0	3	0	0	23	243	79	81	10	0	0	0	2	0	0	0	0	124	73	22	83	0
Fungi;Glomeromycota;Glomeromycetes;Glomerales;Glomeraceae;Glomus;Glomus_sp._C/3-10_VTX00098	0	19	92	8	9	0	5	37	0	1	20	0	50	180	33	259	0	101	639	5	71	696	0	3	0	17	1	0	0	0	0	0	0	0	0	0	0	0	0	1	0	0	0	0	31	31	5	0	0
Fungi;Glomeromycota;Glomeromycetes;Paraglomerales;Paraglomeraceae;Paraglomus;Paraglomus.brasilianum_VTX00239	0	0	0	0	0	0	0	0	0	0	0	0	0	0	0	0	0	0	0	0	0	0	0	0	0	0	0	0	0	0	0	0	3	0	1	0	6	0	0	0	0	0	0	14	20	12	3	3	0
Fungi;Glomeromycota;Glomeromycetes;Paraglomerales;Paraglomeraceae;Paraglomus;Paraglomus.laccatum_VTX00281	0	0	0	0	0	0	0	0	0	0	0	0	0	0	0	0	0	0	0	0	0	0	0	0	0	0	0	0	0	0	0	0	0	0	0	2	3	7	0	1	4	5	0	0	0	0	5	0	0
Fungi;Glomeromycota;Glomeromycetes;Paraglomerales;Paraglomeraceae;Paraglomus;Paraglomus_occultum_VTX00238	0	0	0	0	0	0	0	0	0	0	0	0	0	0	0	0	0	0	0	0	0	0	0	0	0	0	0	0	0	0	0	0	0	0	0	0	0	0	0	0	0	0	0	0	0	0	0	0	0
[truncated: 28 more columns]
